# Supplementary material for: Analysis of Tissue and Serum MicroRNA Expression in Patients with Upper Urinary Tract Urothelial Cancer
Source: PLoS One. 2015 Jan 28;10(1):e0117284. doi: 10.1371/journal.pone.0117284 (PMC4309610; doi:10.1371/journal.pone.0117284)
Supplement: S1 Table — (XLSX) [file pone.0117284.s001.xlsx]

## Sheet: tissue study
ID	cohort	sex	age	location	T-stage	N-stage	M-stage	R-stage	V-stage	L-stage	grading	RNU1-4	SNORD43	SNORD48	miR-10a	miR-1244	miR-141	miR-182	miR-200b	miR-205	miR-21	miR-429	miR-520b	miR-96	miR-135b
10T	UUTUC	male	34	renal pelvis	pT3	pN0	pM+	R0	n.a.	n.a.	G2	1.008	1.657	0.5988	4.079	7.644	1.739	1.135	2.01	1.183	5.29	0.5403	0.04149	0.3387	8.824
11T	UUTUC	female	84	renal pelvis	pT4	pNx	n.a.	R0	V1	L1	G2	0.6973	1.43	1.003	3.77	2.248	1.073	1.889	1.923	1.034	4.916	0.4175	0.02464	0.4119	5.98
12T	UUTUC	female	61	renal pelvis	pT3	pNx	pM+	R0	n.a.	L1	G2	0.9226	1.765	0.614	10.96	8.79	2.418	1.081	2.523	0.6447	5.543	0.6129	0.04774	0.4211	13.84
13T	UUTUC	male	49	renal pelvis	pTa	n.a.	n.a.	n.a.	n.a.	n.a.	G1	1.254	1.164	0.6853	9.473	4.096	5.764	0.715	4.002	1.366	1.144	1.727	0.1227	0.8044	18.53
14T	UUTUC	female	78	renal pelvis	pT3	pN0	n.a.	R1	V1	L0	G3	0.2249	12.27	0.3623	3.014	0	8.113	2.663	11.96	0.2581	4.169	0.6613	0.9258	0	0
15T	UUTUC	male	61	renal pelvis	pT3	pNx	pM+	R0	V0	L0	G2	1.454	2.075	0.3315	6.084	7.384	1.853	1.329	3.156	1.461	8.929	0.8773	0.08997	0.2854	9.678
16T	UUTUC	male	80	renal pelvis	pT2	n.a.	n.a.	R0	n.a.	n.a.	G2	1.45	1.338	0.5155	10.73	1.144	3.364	0.5317	2.349	1.365	0.6613	1.431	0.02013	0.5317	14.42
17T	UUTUC	female	82	renal pelvis	pT3	n.a.	n.a.	R0	V1	L1	G3	1.226	1.065	0.7661	2.062	11.08	1.265	0.5856	3.15	0.1275	3.203	0.8979	2.878	0.2145	1.038
18T	UUTUC	female	79	renal pelvis	pT3	n.a.	n.a.	R0	n.a.	n.a.	G3	1.168	2.049	0.418	0.4893	2.521	0.3497	0.3613	0.5061	0.1087	0.743	0.2804	0.01226	0.056	0.6961
19T	UUTUC	female	74	ureter	pTa	n.a.	n.a.	R0	n.a.	n.a.	G1	0.7657	1.806	0.7231	2.876	1.165	1.212	0.2064	1.678	0.4946	0	0.6239	0.0724	0.06915	0.09032
1T	UUTUC	female	85	renal pelvis	pT3	pNx	pMx	R0	V0	L0	G3	1.337	1.733	0.4315	1.159	6.391	4.155	3.038	7.827	1.148	0.7673	2.859	103.7	1.125	13.41
20T	UUTUC	male	56	renal pelvis	pTa	n.a.	n.a.	n.a.	n.a.	n.a.	G2	1.384	0.7377	0.9796	4.868	4.138	5.314	0.6162	6.18	0.5365	1.186	2.432	1.688	0.2776	0.3734
22T	UUTUC	male	68	renal pelvis	pT3	n.a.	n.a.	R0	n.a.	n.a.	G2	1.317	1.81	0.4194	15.75	10.72	6.345	2.412	4.028	1.68	5.515	1.356	0.06338	0.8989	31.44
23T	UUTUC	female	80	renal pelvis	pT3	pN0	n.a.	R0	V0	L0	G3	1.187	1.439	0.5851	1.118	4.67	0.6209	1.094	1.323	0.3882	2.665	0.3892	0.1748	0.5051	4.696
24T	UUTUC	male	70	renal pelvis	pT3	n.a.	pM+	R0	n.a.	n.a.	G2	1.082	1.354	0.6826	12.01	7.023	4.721	1.773	4.79	1.87	1.83	2.22	2.412	0.7194	13.96
25T	UUTUC	male	62	renal pelvis	pT3	pNx	pM+	R0	V0	L1	G2	0.9396	1.108	0.9608	0.8849	57.54	1.714	1.076	1.17	0.3306	1.758	0.6987	56.34	0.3572	2.508
26T	UUTUC	female	59	renal pelvis	pTa	pN0	n.a.	R0	V0	L0	G1	0.5488	1.645	1.107	15.34	6.319	3.501	1.044	3.522	1.616	2.103	1.951	0.606	0.6848	21.68
27T	UUTUC	female	43	renal pelvis	pT2	n.a.	n.a.	R0	n.a.	n.a.	G3	1.268	1.408	0.5602	5.824	9.531	1.646	1.255	2.167	1.018	1.623	0.9051	859.5	0.5928	29.08
28T	UUTUC	male	86	renal pelvis	pT1	pN0	n.a.	R0	n.a.	n.a.	G2	1.318	1.123	0.6752	0.5241	8.826	4.054	3.228	3.011	1.272	3.662	1.691	0.07189	1.352	10.91
29T	UUTUC	male	67	panurothelial	pTa	pN0	n.a.	R0	n.a.	n.a.	G2	1.183	0.788	1.073	2.621	3.163	3.386	0.3931	5.237	0.05687	0.8617	2.281	1.452	0.3879	0.565
2T	UUTUC	female	71	renal pelvis	pT1	n.a.	n.a.	n.a.	n.a.	n.a.	G3	1.025	1.721	0.5669	1.718	13.89	5.039	3.652	6.285	0.8789	2.577	1.666	0.107	1.039	4.138
30T	UUTUC	female	55	renal pelvis	pT3	pN0	n.a.	R0	V1	n.a.	G2	0.9941	1.312	0.7666	1.127	9.176	9.645	2.395	3.547	2.437	2.722	2.962	0.04907	1.518	6.251
31T	UUTUC	male	72	renal pelvis	pT3	n.a.	n.a.	R0	n.a.	n.a.	G2	1.138	1.345	0.6534	2.772	10.33	2.273	2.001	2.5	1.197	2.111	1.657	0.5757	0.9677	3.791
32T	UUTUC	male	72	renal pelvis	pT4	pN0	n.a.	R0	n.a.	n.a.	G3	0.942	1.822	0.5827	1.533	4.813	0.9054	0.9466	1.279	0.5855	2.048	0.2952	0.9632	0.3878	5.686
33T	UUTUC	male	58	renal pelvis	pT3	pN+	n.a.	R0	n.a.	n.a.	G3	1.194	1.565	0.5352	3.211	7.723	3.809	2.193	4.97	1.331	5.364	1.599	42.41	0.829	1.628
34T	UUTUC	female	74	renal pelvis	pT1	pN0	n.a.	R0	n.a.	n.a.	G2	0.804	1.769	0.703	1.363	4.708	6.478	1.915	3.029	1.969	0.6731	3.267	0.01184	0.9275	6.889
35T	UUTUC	male	73	renal pelvis	pT3	pNx	n.a.	R0	V1	n.a.	G3	0.8392	1.811	0.658	1.797	5.098	0.01552	0.2959	0.2966	0.002676	6.598	0.07064	0.1126	0.1153	3.531
36T	UUTUC	male	71	renal pelvis	pT3	pNx	n.a.	R0	n.a.	n.a.	G3	0.7535	1.869	0.7102	1.913	15.16	2.208	1.752	3.822	0.9684	2.876	0.7567	0.241	0.3719	1.682
37T	UUTUC	male	75	renal pelvis	pT1	pN0	n.a.	R0	n.a.	n.a.	G2	0.7506	1.182	1.127	0.7521	12.94	4.025	2.55	5.631	1.214	1.24	1.147	0.03573	0.439	11.01
38T	UUTUC	male	70	renal pelvis	pT3	pN0	n.a.	R0	V1	n.a.	G3	1.045	1.494	0.6409	2.665	3.606	1.238	0.5598	1.289	0.8455	2.161	0.5812	0.0136	0.1697	12.08
39T1	UUTUC	female	70	renal pelvis	pTa	n.a.	n.a.	R0	n.a.	n.a.	G1	0.9615	1.47	0.7075	16.2	7.6	4.879	0.6347	5.309	0.8963	1.217	1.635	0.2128	0.2978	7.261
39T2	UUTUC	female	73	ureter	pTa	n.a.	n.a.	n.a.	n.a.	n.a.	G1	0.9603	1.128	0.9232	7.782	4.801	2.88	0.4274	2.482	0.7232	0.9019	1.021	0.02397	0.2919	6.73
3T	UUTUC	male	66	ureter	pTa	pN0	n.a.	R0	n.a.	n.a.	G1	0.9363	1.308	0.8166	6.552	2.481	5.807	0.7288	3.16	0.931	0.8704	1.57	0.04194	0.5313	3.739
40T	UUTUC	male	71	ureter	pTa	n.a.	n.a.	R0	n.a.	n.a.	G1	0.616	1.697	0.9567	8.35	1.768	1.152	0.1206	2.438	0.3785	0.3024	0.3399	0.02462	0.05416	0.5373
41T	UUTUC	female	63	ureter	pT4	pNx	n.a.	R1	V1	L1	G2	1.212	1.704	0.484	1.845	17.46	1.029	0.7079	3.766	0.3103	2.044	0.6549	0.1091	0.2723	1.946
42T	UUTUC	male	74	renal pelvis	pT1	pN0	n.a.	R0	V0	L0	G1	1.099	1.133	0.8027	14.16	10.33	2.189	1.429	3.872	1.252	2.136	1.122	0.04452	0.5074	11.86
43T	UUTUC	female	85	renal pelvis	pT3	pNx	pMx	R0	n.a.	n.a.	G2	0.904	1.725	0.6414	13.33	8.62	1.773	1.685	2.877	1.176	8.88	0.8389	0.3392	0.391	7.057
44T	UUTUC	male	72	renal pelvis	pT3	pNx	n.a.	R0	n.a.	n.a.	G3	1.107	1.492	0.6055	1.095	40.42	2.62	2.546	3.029	0.6223	0.7315	1.349	8.595	1.252	0.2865
45T	UUTUC	male	74	renal pelvis	pT3	pNx	n.a.	n.a.	V0	L0	G3	0.5142	1.775	1.096	0.5885	103.9	0.804	4.437	1.295	0.5036	0.4787	1.359	1124	0.5303	3.571
46T	UUTUC	male	69	renal pelvis	pT1	n.a.	n.a.	R0	n.a.	n.a.	G1	0.5585	1.832	0.9774	11.82	8.366	6.494	0.8396	4.836	1.732	1.561	1.654	0.1275	0.5468	15.86
47T	UUTUC	male	82	renal pelvis	pT4	pN0	n.a.	R1	n.a.	n.a.	G3	1.163	0.9722	0.8843	27.18	2.634	4.424	1.03	4.172	0.6991	3.491	1.867	0.144	0.7363	14
4T	UUTUC	female	70	renal pelvis	pT1	n.a.	n.a.	R0	n.a.	n.a.	G2	1.033	1.386	0.6982	3.992	17.49	5.767	1.745	2.728	0.961	0.4729	1.352	9.083	1.076	5.269
5T	UUTUC	male	70	renal pelvis	pT3	pN0	pM+	R0	n.a.	n.a.	G2	0.7527	1.35	0.9839	0.6024	8.52	1.877	1.01	1.423	0.7921	0.4767	0.6161	0.1027	0.4352	4.274
6T	UUTUC	female	66	renal pelvis	pT3	pN0	n.a.	R0	V0	L0	G3	1.276	1.208	0.6485	0.7358	11.14	1.124	2.079	1.784	0.8779	5.043	1.129	0.5103	0.9276	1.022
23T	UUTUC	female	72	renal pelvis	pT3	pN0	n.a.	R0	n.a.	n.a.	G2	0.7508	1.59	0.8375	15.87	19.65	6.075	2.511	5.165	2.975	1.532	3.712	0.1425	1.122	12.6
8T	UUTUC	male	50	renal pelvis	pT3	pN+	pM+	R0	V1	L1	G3	1.142	1.103	0.7939	2.636	11.25	1.733	1.054	2.653	0.657	2.419	1.131	0.3555	0.4978	7.091
9T	UUTUC	female	65	panurothelial	pT4	pNx	pM+	R1	n.a.	n.a.	G3	0.9627	1.554	0.6684	2.017	6.296	0.05663	0.2203	0.1734	0.01375	1.977	0.03227	0.1032	0.07901	0.8944
10N	CTRL	male	34	n.a.	n.a.	n.a.	n.a.	n.a.	n.a.	n.a.	n.a.	0.9057	2.04	0.5413	11.85	13.94	1.611	1.063	4.422	0.8245	4.933	0.7836	0.07783	0.3073	12.23
12N	CTRL	female	61	n.a.	n.a.	n.a.	n.a.	n.a.	n.a.	n.a.	n.a.	1.001	1.894	0.5271	3.862	11.77	0.3166	0.09608	0.9348	0.2104	1.446	0.1599	0.1025	0.02498	0.543
14N	CTRL	female	78	n.a.	n.a.	n.a.	n.a.	n.a.	n.a.	n.a.	n.a.	0.7701	1.51	0.8597	5.929	12.33	0.4307	0.4347	2.952	0.07602	0.3748	0.2398	0.03244	0.06756	0.09346
15N	CTRL	male	61	n.a.	n.a.	n.a.	n.a.	n.a.	n.a.	n.a.	n.a.	0.5463	3.786	0.4835	46.03	52.91	1.814	0.4482	4.354	0.5156	2.004	0.7474	0.0319	0.05404	0.5287
16N	CTRL	male	80	n.a.	n.a.	n.a.	n.a.	n.a.	n.a.	n.a.	n.a.	0.8868	1.73	0.6518	3.548	3.021	2.033	0.1379	0.6739	0.359	1.29	0.22	0.007184	0.06571	0.6605
17N	CTRL	female	82	n.a.	n.a.	n.a.	n.a.	n.a.	n.a.	n.a.	n.a.	1.184	1.405	0.6014	2.934	7.969	0.256	0.09132	0.9387	0.3704	0.5883	0.4379	0.02256	0.01301	1.226
19N	CTRL	female	74	n.a.	n.a.	n.a.	n.a.	n.a.	n.a.	n.a.	n.a.	0.3147	1.131	2.81	8.517	951.3	1.594	67.58	0.4542	0.3761	0.1017	2.511	1594	11.94	160.5
20N	CTRL	male	56	n.a.	n.a.	n.a.	n.a.	n.a.	n.a.	n.a.	n.a.	1.044	1.527	0.6271	18.77	6.135	1.601	0.337	5.317	0.7047	0.8329	0.7179	0.02631	0.09839	0.8156
21N	CTRL	male	80	n.a.	n.a.	n.a.	n.a.	n.a.	n.a.	n.a.	n.a.	0.8423	1.716	0.6917	12.24	4.393	0.9947	0.1393	3.783	0.5079	0.3974	0.4878	0.01849	0.01716	0.6826
23N	CTRL	female	80	n.a.	n.a.	n.a.	n.a.	n.a.	n.a.	n.a.	n.a.	0.7311	1.603	0.8532	8.374	5.784	0.6876	0.1119	2.36	0.3588	0.4896	0.2798	0.02194	0.03283	0.4413
24N	CTRL	male	70	n.a.	n.a.	n.a.	n.a.	n.a.	n.a.	n.a.	n.a.	0.7031	1.948	0.7302	9.243	5.48	0.7309	0.2261	2.795	0.3493	1.324	0.4617	0.05645	0.02949	2.533
25N	CTRL	male	62	n.a.	n.a.	n.a.	n.a.	n.a.	n.a.	n.a.	n.a.	2.654	1.087	0.3465	1.111	137.7	0.09262	0.3697	0.7766	0.06643	0.1998	0.1623	0	0	0
26N	CTRL	female	59	n.a.	n.a.	n.a.	n.a.	n.a.	n.a.	n.a.	n.a.	1.092	1.952	0.4691	18.1	37.26	0.676	0.1519	5.763	0.8656	1.449	0.7029	0.2051	0.02329	1.224
27N	CTRL	female	43	n.a.	n.a.	n.a.	n.a.	n.a.	n.a.	n.a.	n.a.	0.9018	1.363	0.8136	7.078	13.53	1.231	0.2446	1.747	0.3793	0.3043	0.2819	8.113	0.1009	0.8353
28N	CTRL	male	86	n.a.	n.a.	n.a.	n.a.	n.a.	n.a.	n.a.	n.a.	1.019	1.699	0.5773	3.468	6.556	1.033	0.2825	1.083	0.2833	2.713	0.278	0.5322	0.1073	2.774
29N	CTRL	male	67	n.a.	n.a.	n.a.	n.a.	n.a.	n.a.	n.a.	n.a.	0.9358	1.291	0.8275	8.906	12.23	0.5807	0.07229	2.39	0.3397	0.243	0.3187	0.048	0.03303	0.1663
2N	CTRL	female	71	n.a.	n.a.	n.a.	n.a.	n.a.	n.a.	n.a.	n.a.	0.5767	1.216	1.426	5.63	4.277	0.4994	0.0486	1.144	0.08957	0.3165	0.1028	0	0.02834	0.04414
31N	CTRL	male	72	n.a.	n.a.	n.a.	n.a.	n.a.	n.a.	n.a.	n.a.	1.111	1.908	0.4718	8.589	5.712	1.572	0.1035	3.418	0.6964	0.4935	0.5519	0.02958	0.05477	1.197
32N	CTRL	male	72	n.a.	n.a.	n.a.	n.a.	n.a.	n.a.	n.a.	n.a.	0.8764	1.121	1.018	3.712	3.955	0.5658	0.05002	0.9154	0.1448	0.2478	0.1077	0.167	0.04416	0.1948
33N	CTRL	male	58	n.a.	n.a.	n.a.	n.a.	n.a.	n.a.	n.a.	n.a.	0.8139	2.303	0.5335	8.133	4.984	0.882	0.1052	2.273	0.255	1.296	0.2426	0.03651	0.03091	1.07
36N	CTRL	male	71	n.a.	n.a.	n.a.	n.a.	n.a.	n.a.	n.a.	n.a.	1.105	3.172	0.2852	2.628	11.61	0.473	0.0609	1.49	0.09921	0.2122	0.2011	0.03464	0.0355	0.03102
37N	CTRL	male	75	n.a.	n.a.	n.a.	n.a.	n.a.	n.a.	n.a.	n.a.	0.6838	3.008	0.4862	3.197	0	0.2014	0	0.8035	0.02547	0.1728	0.04052	0	0	0
38N	CTRL	male	70	n.a.	n.a.	n.a.	n.a.	n.a.	n.a.	n.a.	n.a.	1.452	1.482	0.4645	11.25	5.802	1.567	0.324	4.139	0.5439	2.79	0.6929	0.03326	0.08739	1.826
39N	CTRL	female	73	n.a.	n.a.	n.a.	n.a.	n.a.	n.a.	n.a.	n.a.	0.7963	1.843	0.6815	6.632	9.195	0.7227	0.2437	3.702	0.9598	0.2448	0.364	0.01665	0.04988	0.3725
3N	CTRL	male	66	n.a.	n.a.	n.a.	n.a.	n.a.	n.a.	n.a.	n.a.	0.8385	1.694	0.7039	5.801	5.958	1.041	0.1244	1.708	0.3936	0.966	0.2848	0.03597	0.06303	0.5535
40N	CTRL	male	71	n.a.	n.a.	n.a.	n.a.	n.a.	n.a.	n.a.	n.a.	0.7392	1.751	0.7726	9.52	4.209	1.451	0.1561	3.074	0.4643	0.8012	0.4867	0.01044	0.05656	1.099
41N	CTRL	female	63	n.a.	n.a.	n.a.	n.a.	n.a.	n.a.	n.a.	n.a.	1.12	1.292	0.6911	11.89	8.041	1.612	0.1022	3.286	0.6679	0.5207	0.571	0.009243	0.0907	0.9364
42N	CTRL	male	74	n.a.	n.a.	n.a.	n.a.	n.a.	n.a.	n.a.	n.a.	0.6762	1.879	0.7871	3.738	4.217	0.4093	0.1675	1.061	0.4349	0.1797	0.2206	0.01979	0.04166	0.3538
43N	CTRL	female	85	n.a.	n.a.	n.a.	n.a.	n.a.	n.a.	n.a.	n.a.	0.862	1.547	0.75	2.296	13.25	0.06655	0.03325	0.225	0.03361	0.3898	0.04151	0.01728	0.01468	0.1428
44N	CTRL	male	72	n.a.	n.a.	n.a.	n.a.	n.a.	n.a.	n.a.	n.a.	0.8212	2.567	0.4743	6.725	9.345	0.8385	0.12	1.659	0.4264	0.2032	0.2898	0.04975	0.03175	0.3833
46N	CTRL	male	69	n.a.	n.a.	n.a.	n.a.	n.a.	n.a.	n.a.	n.a.	0.8701	1.575	0.7298	11.87	12.81	0.7965	0.2915	3.381	0.277	1.841	0.4145	0.01943	0.04998	0.5981
47N	CTRL	male	82	n.a.	n.a.	n.a.	n.a.	n.a.	n.a.	n.a.	n.a.	0.9846	1.28	0.7934	5.418	8.745	0.5634	0.04881	1.647	0.2087	0.3839	0.3333	0.01745	0.02277	0.1613
4N	CTRL	female	70	n.a.	n.a.	n.a.	n.a.	n.a.	n.a.	n.a.	n.a.	1.099	1.65	0.5516	0.8311	0	0.238	0.1593	0.2172	0.01579	0.11	0.08583	0	0	0
5N	CTRL	male	70	n.a.	n.a.	n.a.	n.a.	n.a.	n.a.	n.a.	n.a.	0.4608	1.454	1.492	4.978	11.26	0.6806	0.1727	1.32	0.219	0.2811	0.1868	1.91	0.2848	1.646
6N	CTRL	female	66	n.a.	n.a.	n.a.	n.a.	n.a.	n.a.	n.a.	n.a.	0.6966	1.645	0.8729	5.563	3.328	0.5057	0.2038	1.624	0.1714	3.868	0.3007	0.03911	0.0503	2.853
9N	CTRL	female	65	n.a.	n.a.	n.a.	n.a.	n.a.	n.a.	n.a.	n.a.	0.7769	1.81	0.7112	3.937	6.866	0.4279	0.2223	0.9459	0.1082	1.29	0.1339	0.02908	0.08435	0.4885
