# Supplementary material for: Analysis of Tissue and Serum MicroRNA Expression in Patients with Upper Urinary Tract Urothelial Cancer
Source: PLoS One. 2015 Jan 28;10(1):e0117284. doi: 10.1371/journal.pone.0117284 (PMC4309610; doi:10.1371/journal.pone.0117284)
Supplement: S2 Table — (XLSX) [file pone.0117284.s002.xlsx]

## Sheet: serum study
ID	cohort	sex	age	location	T-stage	N-stage	R-stage	V-stage	L-stage	Grading	RNU1-4	SNORD43	miRTC	cel-miR-39	miR-10a	miR-141	miR-182	miR-200b	miR-205	miR-21	miR-429	miR-96	mIR-135
T1	UUTC	male	58	renal pelvis	pT2	pN0	R0	V0	L0	G2	1.961	0.5098	1.155	0.5933	0.7359	0.8941	0.7107	0.4102	1.268	1.027	2.05	1.184	0.1114
T2	UUTC	male	69	renal pelvis	pT1	pN0	R0	V0	L0	G2	1.563	0.6399	1.641	0.6098	0.616	1.598	0.7043	0.9036	1.101	0.8381	0.9263	3.185	0.4782
T3	UUTC	male	54	renal pelvis	pT3	pN0	R0	V0	L0	G2	1.49	0.6712	0.6495	0.5776	0.6	0.8073	0.9672	0.4805	0.6978	0.9344	0.4353	1.297	0.8732
T4	UUTC	male	65	renal pelvis	pTa	pN0	R0	V0	L0	G2	0.853	1.172	2.979	2.265	2.597	0.9715	3.126	2.233	0.8056	2.15	0.8208	0.4282	0.7774
T5	UUTC	male	46	renal pelvis	pTa	pN0	R0	V0	L0	G2	1.186	0.8433	2.051	0.9671	3.792	1.419	3.875	2.024	1.437	3.837	2.644	0.422	0.4619
T6	UUTC	male	71	renal pelvis	pT1	pN0	R0	V0	L0	G2	1.056	0.9471	0.08736	0.1513	0.6015	1.252	0.4086	0.4879	0.2688	0.1083	0.7784	0.9757	1.834
T7	UUTC	male	79	renal pelvis	pT3	pN0	R0	V0	L0	G2	1.9	0.5264	0.6292	0.9468	0.6221	0.9719	0.3055	1.547	1.173	1.523	1.552	0.9061	0.485
T8	UUTC	male	61	ureter	pTa	pN0	R0	V0	L1	G3	1.09	0.9171	3.266	4.141	5.716	2.592	2.079	2.627	1.233	3.446	1.803	3.861	2.816
T9	UUTC	male	47	renal pelvis	pTa	pN0	R0	V0	L0	G1	0.4101	2.438	1.161	1.744	1.672	0.8103	3.154	1.044	0.329	0.8693	0.4847	1.168	1.501
T10	UUTC	male	75	ureter	pT1	pN0	R0	V0	L0	G2	0.7887	1.268	0.3659	0.3268	1.103	0.9128	0.6756	0.8521	0.9526	0.6523	0.5097	0.4775	1.066
T11	UUTC	male	69	renal pelvis	pTa	pN0	R0	V0	L0	G3	1.076	0.9296	0.6468	0.5423	1.07	0.8299	1.319	1.507	1.026	1.476	0.5959	0.9912	0.5162
T12	UUTC	male	41	renal pelvis	pTa	pN0	R0	V0	L0	G1	0.4467	2.239	0.8008	1.151	1.336	1.563	1.435	0.9804	0.8002	0.4937	2.609	1.331	3.035
T13	UUTC	male	75	ureter	pT3	pN0	R0	V0	L0	G3	0.9578	1.044	0.6868	0.7133	1.137	0.6349	1.906	2.4	0.3829	1.567	1.396	1.135	0.7968
T14	UUTC	male	82	renal pelvis	pT3	pN0	R1	V0	L1	G3	1.673	0.5978	0.3528	0.2256	1.074	0.3909	1.736	1.718	0.4465	1.072	0.4863	0.8277	0.6538
T15	UUTC	male	55	renal pelvis	pTa	pN0	R0	V0	L0	G2	1.17	0.8545	0.6983	0.816	0.671	0.579	0.461	0.7439	0.7336	0.5897	0.9725	0.469	0.7114
T16	UUTC	male	64	ureter	pTa	pN+	R0	V0	L0	G2	1.656	0.604	1.127	0.7975	2.198	0.9013	1.326	2.538	1.101	1.86	3.102	2.3	0.6669
T17	UUTC	male	70	renal pelvis	pT3	pN0	R0	V1	L1	G2	1.648	0.6067	0.9497	1.306	0.7858	0.4972	0.8906	0.9295	0.6476	1.243	0.9985	0.4418	0.8895
T18	UUTC	male	76	ureter	pT2	pN0	R0	V0	L0	G2	0.9433	1.06	1.275	1.752	1.493	1.219	1.07	2.874	0.9604	1.375	1.077	0.4712	1.036
T19	UUTC	male	65	renal pelvis	pTa	pN0	R0	V0	L0	G2	0.8635	1.158	0.8668	1.611	1.466	0.6978	2.077	1.026	0.6267	1.622	0.4816	0.8405	2.081
T20	UUTC	male	74	renal pelvis	pT3	pN0	R0	V0	L0	G2	1.415	0.7066	0.7692	0.7167	0.5419	1.159	0.4092	0.6005	1.402	0.8538	1.515	1.86	1.054
T21	UUTC	male	69	renal pelvis	pT3	pN0	R0	V0	L1	G2	0.697	1.435	1.265	1.321	0.9909	1.22	1.701	1.474	0.3659	1.381	1.646	1.031	1.069
T22	UUTC	male	72	renal pelvis	pT3	pN0	R0	V1	L1	G2	0.5631	1.776	3.395	2.171	1.172	0.4103	0.6312	4.796	1.174	1.611	1.162	0.5459	1.7
T23	UUTC	female	77	renal pelvis	pT2	pN0	R0	V0	L0	G2	1.734	0.5766	0.4664	0.4729	0.3733	0.2431	0.4759	0.1559	0.6402	0.7906	0.1171	1.515	0.3984
T24	UUTC	female	73	renal pelvis	pTa	pN0	R0	V0	L0	G2	2.682	0.3728	0.8035	0.5982	0.4424	1.217	0.4933	0.7489	0.8527	0.7651	1.868	1.076	0.3304
T25	UUTC	female	71	renal pelvis	pT3	pN+	R1	V1	L1	G3	2.699	0.3705	0.4239	0.396	0.2726	1.256	0.1985	0.942	4.763	0.6923	0.7918	0.4853	0.2745
T26	UUTC	female	88	renal pelvis	pT3	pN0	R0	V0	L0	G2	1.75	0.5715	1.908	1.661	0.5299	1.191	1.117	0.4971	1.178	0.7069	0.8202	2.051	0.8772
T27	UUTC	female	76	renal pelvis	pT3	pN+	R0	V0	L1	G3	0.6284	1.591	3.763	2.32	1.295	0.6571	2.36	0.4068	0.3337	0.8536	1.038	1.333	1.791
T28	UUTC	female	42	renal pelvis	pTa	pN0	R0	V0	L0	G2	0.7834	1.276	1.107	0.9785	3.118	0.674	1.879	1.819	0.5063	1.65	0.3641	0.7224	1.215
T29	UUTC	female	72	renal pelvis	pT1	pN0	R0	V0	L0	G2	0.4566	2.19	1.06	1.681	1.321	0.8223	0.9103	1.544	1.443	1.058	0.8393	0.6701	1.071
T30	UUTC	female	62	renal pelvis	pT1	pN0	R0	V0	L0	G2	0.2248	4.448	0.8609	0.9021	1.866	3.872	1.035	1.634	0.5785	0.2457	2.064	2.668	4.937
T31	UUTC	female	72	renal pelvis	pT1	pN0	R0	V0	L0	G2	0.8396	1.191	1.545	1.543	1.585	1.625	3.278	1.451	1.316	1.58	2.193	3.297	2.346
T32	UUTC	female	74	renal pelvis	pTa	pN0	R0	V0	L0	G2	0.9761	1.024	1.28	1.314	0.2285	0.4873	0.2255	0.2106	0.1202	0.2979	0.1715	0.08179	0.7013
T33	UUTC	female	49	renal pelvis	pTa	pN0	R0	V0	L0	G3	0.4997	2.001	1.344	2.27	3.865	4.463	1.848	3.326	2.332	2.281	8.085	5.068	7.048
T34	UUTC	male	70	renal pelvis	pT3	pN0	R0	V1	n.a.	G3	1.793	0.5576	0.8564	0.7923	0.1261	0.2527	0.09312	0.2608	0.5198	0.5178	0.1378	0.4462	0.2249
T35	UUTC	male	67	panurothelial	pTa	pN0	R0	n.a.	n.a.	G2	0.3099	3.227	1.373	1.983	3.892	8.034	1.943	4.033	2.681	0.7765	18.62	2.614	14
T36	UUTC	male	71	ureter	pTa	n.a.	R0	n.a.	n.a.	G1	0.552	1.812	1.004	1.59	1.468	1.477	0.2816	1.393	3.918	1.17	2.809	0.5575	3.153
T37	UUTC	female	59	renal pelvis	pTa	pN0	R0	V0	L0	G1	1.714	0.5835	1.337	2.951	1.286	1.195	1.642	0.714	1.282	1.572	0.5998	2.069	1.336
T38	UUTC	female	78	renal pelvis	pT3	pN0	R1	V1	L0	G3	1.262	0.7924	3.355	1.061	0.3261	1.744	0.7113	0.1272	1.927	0.646	0.8272	1.029	0.1592
T39	UUTC	female	84	renal pelvis	pT4	pNx	R0	V1	L1	G2	0.442	2.263	1.565	1.012	0.9501	1.548	1.01	2.013	23.1	0.8627	1.508	0.5734	2.855
T40	UUTC	male	56	renal pelvis	pTa	n.a.	n.a.	n.a.	n.a.	G2	1.147	0.872	1.918	1.858	1.696	0.6127	1.636	0.9405	2.052	1.926	0.7009	1.234	1.082
T41	UUTC	male	74	renal pelvis	pT1	pN0	R0	V0	L0	G1	1.052	0.9503	0.3241	0.3747	0.3649	0.8976	4.46	0.2639	0.7702	0.5812	0.6023	22.13	0.9489
T42	UUTC	female	80	renal pelvis	pT3	pN0	R0	V0	L0	G3	0.7229	1.383	0.7126	1.982	1.306	1.478	1.067	1.224	3.839	1.162	1.211	1.648	2.564
T43	UUTC	female	85	renal pelvis	pT3	pNx	R0	n.a.	n.a.	G2	1.572	0.6361	0.6843	0.3513	0.6283	0.8929	0.9118	0.9812	7.461	1.085	0.7022	0.3494	0.4418
T44	UUTC	female	73	ureter	pTa	n.a.	R0	n.a.	n.a.	G1	1.504	0.665	0.6609	1.153	0.7001	0.4225	0.731	0.635	0.1215	0.9787	0.3965	0.05095	0.3541
N1	control	male	74	n.a.	n.a.	n.a.	n.a.	n.a.	n.a.	n.a.	0.7831	1.277	2.289	3.554	1.85	0.3924	2.247	1.072	0.8633	2.083	1.815	0.5233	1.039
N2	control	male	74	n.a.	n.a.	n.a.	n.a.	n.a.	n.a.	n.a.	1.005	0.9954	0.6231	1.397	1.22	1.461	0.5814	1.077	0.3994	1.055	1.37	0.8217	1.609
N4	control	male	78	n.a.	n.a.	n.a.	n.a.	n.a.	n.a.	n.a.	0.8678	1.152	0.5699	0.5452	0.7284	0.6893	1.199	0.7215	0.8185	0.915	0.6771	0.7384	0.644
N5	control	male	65	n.a.	n.a.	n.a.	n.a.	n.a.	n.a.	n.a.	1.359	0.7359	1.225	1.733	1.907	0.6788	0.7519	1.235	0.9886	1.214	1.02	0.4775	1.286
N6	control	male	87	n.a.	n.a.	n.a.	n.a.	n.a.	n.a.	n.a.	1.592	0.6281	0.4053	0.6085	0.5662	0.4322	0.2958	0.7118	0.6299	0.6242	0.4695	0.09299	0.3445
N7	control	male	50	n.a.	n.a.	n.a.	n.a.	n.a.	n.a.	n.a.	0.8017	1.247	2.468	3.077	1.121	1.859	0.6525	1.484	1.728	1.454	4.489	2.719	3.846
N8	control	male	83	n.a.	n.a.	n.a.	n.a.	n.a.	n.a.	n.a.	1.197	0.8352	0.3666	0.4245	0.4277	0.5438	0.8381	0.1219	0.3967	1.432	0.8971	0.6477	0.3684
N10	control	male	87	n.a.	n.a.	n.a.	n.a.	n.a.	n.a.	n.a.	1.79	0.5586	0.287	0.1452	0.1346	0.1305	0.08159	0.3026	0.1708	0.22	0.2115	0.1131	0.1474
N11	control	male	51	n.a.	n.a.	n.a.	n.a.	n.a.	n.a.	n.a.	1.411	0.709	1.34	1.296	3.056	0.2952	0.6201	1.563	0.4587	1.615	0.6222	0.05854	0.6026
N12	control	male	68	n.a.	n.a.	n.a.	n.a.	n.a.	n.a.	n.a.	0.6826	1.465	3.238	0.9813	1.515	0.519	1.328	0.6735	0.7586	0.9603	0.5954	0.6106	1.078
N13	control	male	44	n.a.	n.a.	n.a.	n.a.	n.a.	n.a.	n.a.	0.8949	1.117	1.618	3.355	0.5445	0.6143	1.139	0.4706	0.3665	0.6561	0.7974	0.9215	1.744
N14	control	male	77	n.a.	n.a.	n.a.	n.a.	n.a.	n.a.	n.a.	1.776	0.5632	1.232	1.038	1.165	0.5392	3.246	1.221	0.5216	1.433	0.9485	1.523	1.004
N16	control	male	66	n.a.	n.a.	n.a.	n.a.	n.a.	n.a.	n.a.	1.761	0.5679	0.5507	0.6163	0.5502	0.5014	0.5762	0.2983	0.4336	0.8062	0.5799	1.311	0.4811
N17	control	male	45	n.a.	n.a.	n.a.	n.a.	n.a.	n.a.	n.a.	1.157	0.8645	0.297	0.2742	0.3639	0.3179	0.2074	0.2693	0.6733	0.4632	0.3818	0.4541	0.293
N18	control	male	77	n.a.	n.a.	n.a.	n.a.	n.a.	n.a.	n.a.	1.554	0.6434	0.3512	0.7443	0.5855	0.5154	0.3285	0.3415	0.2601	0.3402	0.5128	0.2414	0.7911
N19	control	male	61	n.a.	n.a.	n.a.	n.a.	n.a.	n.a.	n.a.	1.169	0.8557	1.115	3.091	1.312	0.9731	0.7907	9.119	1.273	2.146	0.3446	0.7132	1.198
N20	control	male	74	n.a.	n.a.	n.a.	n.a.	n.a.	n.a.	n.a.	1.88	0.532	0.8215	0.7764	1.155	0.3446	2.339	0.6621	0.4295	0.9212	0.4483	0.9381	0.4427
N22	control	male	40	n.a.	n.a.	n.a.	n.a.	n.a.	n.a.	n.a.	1.991	0.5023	0.1847	0.1902	0.5731	0.9768	1.022	0.3308	1.442	0.5845	2.559	1.67	1.364
N23	control	female	68	n.a.	n.a.	n.a.	n.a.	n.a.	n.a.	n.a.	2.514	0.3978	0.3916	0.5848	0.7408	0.322	0.4262	0.5188	0.2348	0.7957	0.3189	0.4312	1.398
N24	control	female	57	n.a.	n.a.	n.a.	n.a.	n.a.	n.a.	n.a.	1.265	0.7906	2.27	3.172	5.025	0.6336	1.214	0.9438	8.797	3.666	5.726	1.888	3.898
N25	control	female	42	n.a.	n.a.	n.a.	n.a.	n.a.	n.a.	n.a.	1.492	0.6703	0.1636	0.1571	0.2364	0.7491	0.2411	0.2926	0.9486	0.3555	0.2208	0.4595	0.1896
N26	control	female	47	n.a.	n.a.	n.a.	n.a.	n.a.	n.a.	n.a.	1.867	0.5355	0.3645	0.734	1.008	0.7129	1.543	0.9783	0.8531	1.008	0.7053	1.243	1.344
N28	control	female	47	n.a.	n.a.	n.a.	n.a.	n.a.	n.a.	n.a.	1.726	0.5792	0.6924	1.506	2.495	1.312	2.201	2.183	0.5006	3.222	0.9505	0.978	1.501
N29	control	female	47	n.a.	n.a.	n.a.	n.a.	n.a.	n.a.	n.a.	2.753	0.3632	0.8007	1.108	0.5961	2.088	0.8546	2.139	0.9934	1.444	2.166	0.8002	0.783
N30	control	female	55	n.a.	n.a.	n.a.	n.a.	n.a.	n.a.	n.a.	2.272	0.4402	0.3946	0.553	0.3484	0.6188	0.1777	0.2359	0.6114	1.06	0.2656	0.2738	0.3353
N31	control	female	64	n.a.	n.a.	n.a.	n.a.	n.a.	n.a.	n.a.	1.053	0.95	0.2588	0.4232	0.7104	0.2636	0.4893	0.5142	0.1541	0.4841	0.3467	0.2213	0.4487
N32	control	female	61	n.a.	n.a.	n.a.	n.a.	n.a.	n.a.	n.a.	0.9388	1.065	0.2434	0.3717	0.6372	0.1172	0.4162	0.5412	0.1313	0.4616	0.2602	0.0117	0.1162
N34	control	female	67	n.a.	n.a.	n.a.	n.a.	n.a.	n.a.	n.a.	2.175	0.4598	0.592	0.8344	1.87	0.8858	0.7137	0.942	0.5868	1.806	1.279	0.7809	0.4901
N35	control	female	73	n.a.	n.a.	n.a.	n.a.	n.a.	n.a.	n.a.	1.834	0.5453	1.621	3.66	1.127	0.8112	0.8286	1.468	0.8812	1.845	0.4165	0.7536	0.8199
N36	control	male	65	n.a.	n.a.	n.a.	n.a.	n.a.	n.a.	n.a.	1.426	0.701	0.6494	0.73	1.398	0.4555	2.104	0.6042	0.5344	0.9549	0.655	1.159	1.477
N37	control	male	62	n.a.	n.a.	n.a.	n.a.	n.a.	n.a.	n.a.	1.403	0.7126	0.2538	0.2859	0.4708	0.4007	0.2928	0.5314	0.1482	0.2381	0.4299	0.2374	1.059
N38	control	male	75	n.a.	n.a.	n.a.	n.a.	n.a.	n.a.	n.a.	1.214	0.8236	0.4254	0.7115	0.7101	0.3958	0.3701	0.3482	0.4149	0.5994	0.3626	0.6485	1.518
N40	control	male	80	n.a.	n.a.	n.a.	n.a.	n.a.	n.a.	n.a.	1.942	0.5149	1.344	0.9406	0.8135	0.4666	1.109	0.8221	0.75	0.8784	0.7158	0.3057	0.2337
N41	control	male	49	n.a.	n.a.	n.a.	n.a.	n.a.	n.a.	n.a.	0.8069	1.239	0.8043	0.6555	1.105	1.729	1.149	1.46	1.362	1.111	0.8549	1.395	0.7785
